# Supplementary material for: The Complete Mitochondrial Genome of Bactrocera carambolae (Diptera: Tephritidae): Genome Description and Phylogenetic Implications
Source: Insects. 2019 Nov 28;10(12):429. doi: 10.3390/insects10120429 (PMC6955806; doi:10.3390/insects10120429)
Supplement: Supplementary file 1 [file insects-10-00429-s001.zip]

Archive with 2 entries (2 files):
- Drosopoulou et al._Supplementary information_revised.docx
- Drosopoulou et al._Supplementary information_revised_Track changes.docx
